# Supplementary material for: Untargeted Metabolomics Approach Correlated Enniatin B Mycotoxin Presence in Cereals with Kashin–Beck Disease Endemic Regions of China
Source: Toxins (Basel). 2023 Aug 30;15(9):533. doi: 10.3390/toxins15090533 (PMC10537395; doi:10.3390/toxins15090533)
Supplement: Supplementary file 1 [file toxins-15-00533-s001.zip]

Archive with 3 entries (2 files):
- toxins-2496832-supplementary/
- toxins-2496832-supplementary/Figure Supplements.pdf
- toxins-2496832-supplementary/Table Supplements.pdf
